# Supplementary material for: Suitable Areas for Apiculture Expansion Determined by Antioxidant Power, Chemical Profiles, and Pesticide Residues in Caldcluvia paniculata Honey and Beeswax Samples
Source: Insects. 2021 Dec 28;13(1):31. doi: 10.3390/insects13010031 (PMC8777965; doi:10.3390/insects13010031)
Supplement: Supplementary file 1 [file insects-13-00031-s001.zip]

Archive with 1 entries (1 files):
- insects-1457343-supplementary.pdf
